# Supplementary material for: Anti-Inflammatory, Antioxidant and Antibacterial Properties of Tomato Skin and Pomegranate Peel Extracts: A Sustainable Approach for Oral Health Care
Source: Antioxidants (Basel). 2025 Jan 5;14(1):54. doi: 10.3390/antiox14010054 (PMC11762152; doi:10.3390/antiox14010054)
Supplement: Supplementary file 1 [file antioxidants-14-00054-s001.zip]

Archive with 1 entries (1 files):
- antioxidants-3367930-supplementary.pdf
